# Supplementary material for: An Ultrasensitive PCR-Based CRISPR-Cas13a Method for the Detection of Helicobacter pylori
Source: J Pers Med. 2022 Dec 17;12(12):2082. doi: 10.3390/jpm12122082 (PMC9784247; doi:10.3390/jpm12122082)
Supplement: Supplementary file 1 [file jpm-12-02082-s001.zip]

Archive with 1 entries (1 files):
- jpm-2013964-SI.pdf
